# Supplementary material for: Effect of Yellowing Duration on the Chemical Profile of Yellow Tea and the Associations with Sensory Traits
Source: Molecules. 2022 Jan 29;27(3):940. doi: 10.3390/molecules27030940 (PMC8839223; doi:10.3390/molecules27030940)
Supplement: Supplementary file 1 [file molecules-27-00940-s001.zip]

Archive with 1 entries (1 files):
- molecules-1535979-supplementary.pdf
